# Supplementary material for: Effects and Safety of Non-Pharmacological Therapies of Traditional Chinese Medicine for Coronary Heart Disease: An Overview of Systematic Reviews
Source: Evid Based Complement Alternat Med. 2022 Mar 19;2022:8465269. doi: 10.1155/2022/8465269 (PMC8957469; doi:10.1155/2022/8465269)
Supplement: Supplementary Materials — Supplementary Material 1: PRIO-harms checklist for this overview. Supplementary Material 2: the appendices include all supplemental data and information. Appendix A: Search Strategy for Database and Gray Literature. Appendix B: PRISMA Results. Appendix C: AMSTAR Results. Appendix D: Detailed Tables of Outcome Results. Appendix E: Tables with the overlap in the primary studies included in relevant reviews. Supplementary Material 3: The matrix of evidence about primary studies across all included reviews. [file 8465269.f1.zip]

Archive with 3 entries (3 files):
- 8465269.f1/Additiional file 1 (1).pdf
- 8465269.f1/Additiional file 2 (1).pdf
- 8465269.f1/Additional file 3 (1).pdf
